# Supplementary material for: Asynchronous evolution of interdependent nest characters across the avian phylogeny
Source: Nat Commun. 2018 May 14;9:1863. doi: 10.1038/s41467-018-04265-x (PMC5951845; doi:10.1038/s41467-018-04265-x)
Supplement: Supplementary file 5 — Supplementary Data 2 [file 41467_2018_4265_MOESM5_ESM.xlsx]

## Sheet: Sheet1
Supplementary Data 2. Nest character states of all bird families. All character states mentioned on the family summary pages in the HBW are included (i.e., the “all” dataset).
Order	Family	nest site	nest structure	nest attachment
Struthioniformes	Struthionidae	Ground	Scrape	Basal
	Rheidae	Ground	Scrape	Basal
	Apterygidae	Underground；Tree；Cliff/Bank	Primary cavity；Secondary cavity	Basal
	Casuariidae	Ground	Scrape	Basal
	Tinamidae	Ground	Scrape	Basal
Galliformes	Megapodiidae	Mound	Mound	Mound
	Cracidae	Tree；Ground；Non-tree vegetation	Platform	Basal
	Numididae	Ground	Scrape	Basal
	Odontophoridae	Ground；Tree	Scrape；Platform；Dome+tunnel；Dome；Secondary cavity	Basal
	Phasianidae	Ground； Tree；Water body	Platform；Scrape	Basal
Anseriformes	Anhimidae	Ground；Water body	Platform	Basal
	Anseranatidae	Water body	Platform	Basal
	Anatidae	Ground；Water body；Tree；Cliff/Bank；Underground	Scrape；Platform；Secondary cavity	Basal
Caprimulgiformes	Caprimulgidae	Ground；Tree	Scrape	Basal
	Steatornithidae	Cliff/Bank	Scrape	Basal
	Nyctibiidae	Tree	Scrape	Basal
	Podargidae	Tree	Platform；Cup	Basal
	Aegothelidae	Tree	Secondary cavity	Basal
	Hemiprocnidae	Tree	Cup	Lateral
	Apodidae	Cliff/Bank；Tree；Underground	Cup；Dome；Dome+turnel；Secondary cavity	Lateral；Basal；Pensile
	Trochilidae	Tree；Cliff/Bank； Non-tree vegetation	Cup；Dome	Basal；Lateral；Pensile
Musophagiformes	Musophagidae	Tree	Platform	Basal
Otidiformes	Otididae	Ground	Scrape	Basal
Cuculiformes	Cuculidae	Tree；Non-tree vegetation；Brood-parasite	Cup；Platform；Dome； Brood-parasite	Basal；Brood-parasite
Mesitornithiformes	Mesitornithidae	Tree；Non-tree vegetation	Platform	Basal
Pterocliformes	Pteroclididae	Ground	Scrape	Basal
Columbiformes	Columbidae	Ground；Tree；Cliff/Bank；Non-tree vegetation；Underground	Platform；Secondary cavity	Basal
Gruiformes	Heliornithidae	Water body	Platform	Basal
	Rallidae	Water body； Ground；Tree； Non-tree vegetation；Cliff/Bank；Underground	Platform；Cup ； Dome；Secondary cavity；Scrape	Basal
	Psophiidae	Tree	Secondary cavity	Basal
	Aramidae	Ground；Tree；Water body	Platform	Basal
	Gruidae	Water body；Ground；Tree	Platform	Basal
Phoenicopteriformes	Phoenicopteridae	Ground	Platform	Basal
Podicipediformes	Podicipedidae	Water body；Ground	Platform	Basal
Charadriiformes	Burhinidae	Ground	Scrape	Basal
	Charadriidae	Ground	Scrape	Basal
	Haematopodidae	Ground	Scrape	Basal
	Recurvirostridae	Ground	Scrape	Basal
	Pedionomidae	Ground	Scrape	Basal
	Jacanidae	Water body	Platform；Scrape	Basal
	Rostratulidae	Water body；Ground	Platform	Basal
	Scolopacidae	Ground；Tree；Non-tree vegetation	Scrape；Platform	Basal
	Turnicidae	Ground	Scrape	Basal
	Glareolidae	Ground	Scrape	Basal
	Alcidae	Cliff/Bank；Ground；Underground；Tree	Scrape；Platform；Secondary cavity；Primary cavity	Basal
	Laridae	Ground；Cliff/Bank；Water body；Underground；Tree；Non-tree vegetation	Platform；Scrape；Secondary cavity	Basal
	Chionidae	Cliff/Bank	Secondary cavity	Basal
	Pluvianellidae	Ground	Scrape	Basal
	Pluvianidae	Ground	Scrape	Basal
	Ibidorhynchidae	Ground	Scrape	Basal
	Thinocoridae	Ground	Scrape	Basal
	Dromadidae	Underground	Primary cavity	Basal
	Stercorariidae	Ground	Scrape	Basal
Eurypygiformes	Eurypygidae	Tree	Platform	Basal
	Rhynochetidae	Ground	Scrape	Basal
Phaethontiformes	Phaethontidae	Ground；Cliff/Bank	Scrape；Secondary cavity	Basal
Gaviiformes	Gaviidae	Water body；Ground	Platform；Scrape	Basal
Sphenisciformes	Spheniscidae	Cliff/Bank；Ground	Platform；Secondary cavity；Scrape	Basal
Procellariiformes	Diomedeidae	Ground；Cliff/Bank	Platform；Scrape	Basal
	Hydrobatidae	Cliff/Bank；Underground	Secondary cavity	Basal
	Procellariidae	Ground；Cliff/Bank；Underground；Non-tree vegetation；Tree	Platform；Primay cavity；Secondary cavity；Scrape	Basal
	Oceanitidae	Cliff/Bank；Ground；Underground	Secondary cavity；Scrape；Primary cavity	Basal
Ciconiiformes	Ciconiidae	Tree	Platform	Basal
Suliformes	Fregatidae	Tree；gound	Platform	Basal
	Sulidae	Ground；Cliff/Bank；Tree	unline；Platform	Basal
	Anhingidae	Tree	Platform	Basal
	Phalacrocoracidae	Tree；Ground；Cliff/Bank；Non-tree vegetation	Platform；Secondary cavity；Scrape	Basal
Pelecaniformes	Threskiornithidae	Tree；Ground；Cliff/Bank；Non-tree vegetation	Platform	Basal
	Ardeidae	Tree；Non-tree vegetation；Ground；Cliff/Bank	Platform	Basal
	Scopidae	Tree	Dome	Basal
	Balaenicipitidae	Water body	Platform	Basal
	Pelecanidae	Tree；Ground	Platform	Basal
Opisthocomiformes	Opisthocomidae	Tree；Non-tree vegetation	Platform	Basal
Cathartiformes	Cathartidae	Ground；Tree；Cliff/Bank	Scrape；Secondary cavity	Basal
Accipitriformes	Sagittariidae	Tree	Platform	Basal
	Pandionidae	Tree；Cliff/Bank	Platform	Basal
	Accipitridae	Tree；Ground；Non-tree vegetation	Platform；Cup	Basal
Strigiformes	Tytonidae	Tree；Ground；Cliff/Bank	Scrape；Secondary cavity	Basal
	Strigidae	Tree；Ground；Underground；Cliff/Bank；Termite/ant nest；Non-tree vegetation	Primary cavity；Secondary cavity；Scrape；Platform	Basal
Leptosomiformes	Leptosomidae	Tree	Secondary cavity	Basal
Trogoniformes	Trogonidae	Tree；Termite/Ant nest；Cliff/Bank；Non-tree vegetation	Primary cavity；Secondary cavity	Basal
Bucerotiformes	Upupidae	Tree；Cliff/Bank	Secondary cavity	Basal
	Phoeniculidae	Tree	Secondary cavity	Basal
	Bucerotidae	Tree；Cliff/Bank	Secondary cavity；Primary cavity	Basal
Coraciiformes	Meropidae	Cliff/Bank；Underground；Termite/Ant nest	Primary cavity	Basal
	Coraciidae	Tree；Cliff/Bank；Termite/Ant nest	Secondary cavity；Primary cavity	Basal
	Brachypteraciidae	Cliff/Bank；Tree；Underground	Primary cavity；Secondary cavity	Basal
	Todidae	Cliff/Bank；Tree	Primary cavity；Secondary cavity	Basal
	Momotidae	Cliff/Bank	Primary cavity；Secondary cavity	Basal
	Alcedinidae	Cliff/Bank；Termite/Ant nest；Tree；Underground；Non-tree vegetation	Primary cavity；Secondary cavity	Basal
Piciformes	Galbulidae	Termite/Ant nest；Cliff/Bank；Tree	Primary cavity	Basal
	Bucconidae	Under Ground；Termite/Ant nest；Tree；Cliff/Bank	Primary cavity；Secondary cavity	Basal
	Indicatoridae	Brood-parasite	Brood-parasite	Brood-parasite
	Picidae	Tree；Cliff/Bank；Termite/Ant nest	Primary cavity；Secondary cavity	Basal
	Megalaimidae	Tree；Termite/Ant nest	Primary cavity	Basal
	Capitonidae	Tree	Primary cavity	Basal
	Ramphastidae	Tree；Termite/Ant nest；Cliff/Bank	Secondary cavity；Primary cavity	Basal
	Semnornithidae	Tree	Primary cavity	Basal
	Lybiidae	Tree；Underground；Cliff/Bank；Termite/Ant nest	Primary cavity；Secondary cavity	Basal
	Dendrocolaptidae	Tree；Termite/Ant nest	Secondary cavity	Basal
Cariamiformes	Cariamidae	Non-tree vegetation	Platform	Basal
Falconiformes	Falconidae	Tree；Cliff/Bank；Ground；Termite/Ant nest；Non-tree vegetation	Scrape；Platform；Secondary cavity	Basal
Psittaciformes	Strigopidae	Underground；Tree	Secondary cavity	Basal
	Cacatuidae	Tree	Secondary cavity	Basal
	Psittacidae	Tree；Termite/Ant nest；Ground；Cliff/Bank；Non-tree vegetation	Secondary cavity；Primary cavity；Platform；Dome	Basal
Passeriformes	Acanthisittidae	Tree；Cliff/Bank；Underground	Secondary cavity	Basal
	Pittidae	Ground； Tree； Non-tree vegetation； Cliff/Bank	Dome；Secondary cavity；Primary cavity	Basal
	Philepittidae	Tree	Dome	Pensile
	Eurylaimidae	Tree；Non-tree vegetation	Dome	Pensile
	Sapayoidae	Tree	Dome	Pensile
	Calyptomenidae	Tree；Non-tree vegetation	Dome	Pensile
	Thamnophilidae	Tree；Non-tree vegetation；Ground	Cup；Dome；Secondary cavity	Horizontally fork；Basal； Pensile；Lateral
	Conopophagidae	Tree	Cup	Basal
	Melanopareiidae	Ground；Non-tree vegetation	Cup； Dome	Basal
	Grallariidae	Tree；Non-tree vegetation；Ground	Cup；Platform	Basal
	Rhinocryptidae	Tree；Underground；Non-tree vegetation；Cliff/Bank	Cup；Dome；Primary cavity；Secondary cavity	Basal
	Formicariidae	Tree；Cliff/Bank	Secondary cavity	Basal
	Furnariidae	Tree；Non-tree vegetation；Cliff/Bank； Ground；Underground	Primary cavity； Secondary cavity；Dome；Dome+tunnel	Basal
	Pipridae	Tree；Non-tree vegetation	Cup	Horizontally fork
	Cotingidae	Tree； Non-tree vegetation；Cliff/Bank； Ground	Cup；Platform	Basal；Horizontally fork；Lateral
	Tityridae	Tree；Non-tree vegetation	Cup；Dome；Secondary cavity	Pensile；Horizontally fork； Basal
	Tyrannidae	Tree；Cliff/Bank；Non-tree vegetation；Ground	Secondary cavity； Cup；Dome；Dome+tunnel	Basal；Pensile；Lateral
	Menuridae	Ground；Tree；Cliff/Bank	Dome	Basal
	Atrichornithidae	Non-tree vegetation	Dome	Lateral
	Ptilonorhynchidae	Non-tree vegetation；Tree	Cup；Secondary cavity	Basal
	Climacteridae	Tree	Secondary cavity	Basal
	Maluridae	Non-tree vegetation；Tree	Cup； Dome	Basal
	Dasyornithidae	Non-tree vegetation	Dome	Basal
	Meliphagidae	Non-tree vegetation；Tree；Cliff/Bank；Ground	Cup；Dome；Secondary cavity	Horizontally fork；Basal； Pensile； Lateral
	Pardalotidae	Tree；Cliff/Bank	Secondary cavity；Primary cavity	Basal
	Acanthizidae	Ground；Non-tree vegetation；Tree；Cliff/Bank；Underground	Dome；Secondary cavity	Basal；Pensile
	Orthonychidae	Ground；Non-tree vegetation；Tree	Dome	Basal
	Pomatostomidae	Tree	Dome	Pensile；Basal
	Mohouidae	Tree；Non-tree vegetation	Cup；Secondary cavity	Basal
	Eulacestomidae
	Neosittidae	Tree	Cup	Basal
	Oriolidae	Tree	Cup	Horizontally fork
	Paramythiidae	Non-tree vegetation	Cup	Basal
	Oreoicidae	Tree；Non-tree vegetation	Cup	Basal
	Cinclosomatidae	Ground；Tree	Cup	Basal
	Falcunculidae	Tree	Cup	Basal
	Pachycephalidae	Tree；Non-tree vegetation；Ground；Cliff/Bank	Cup；Secondary cavity	Basal
	Psophodidae	Tree；Non-tree vegetation	Cup	Basal
	Vireonidae	Tree；Non-tree vegetation	Cup	Horizontally fork
	Campephagidae	Tree；Non-tree vegetation	Cup	Basal；Horizontally fork
	Rhagologidae	Tree	Cup	Basal
	Artamidae	Tree；Non-tree vegetation；Non-tree vegetation	Cup；Secondary cavity	Basal
	Machaerirhynchidae	Tree	Cup	Horizontally fork
	Vangidae	Tree；Non-tree vegetation	Cup	Basal；Horizontally fork
	Platysteiridae	Tree；Non-tree vegetation	Cup	Basal
	Aegithinidae	Tree	Cup	Basal；Horizontally fork
	Pityriasidae
	Malaconotidae	Tree；Non-tree vegetation	Platform； Cup	Basal
	Rhipiduridae	Tree；Non-tree vegetation	Cup	Basal；Horizontally fork
	Dicruridae	Tree；Non-tree vegetation	Cup	Horizontally fork；Basal
	Ifritidae	Non-tree vegetation	Cup	Basal
	Monarchidae	Tree；Non-tree vegetation	Cup	Basal；Lateral
	Platylophidae	Tree	Cup	Basal
	Laniidae	Tree；Non-tree vegetation	Cup	Basal
	Corvidae	Tree；Non-tree vegetation；Cliff/Bank；Ground；Underground	Platform；Cup；Dome；Primary cavity；Secondary cavity	Basal
	Melampittidae	Tree	Dome	Lateral
	Corcoracidae	Tree	Cup	Basal
	Paradisaeidae	Tree；Non-tree vegetation	Cup；Secondary cavity	Basal；Horizontally fork
	Callaeidae	Tree	Secondary cavity；Cup	Basal
	Notiomystidae	Tree	Secondary cavity	Basal
	Melanocharitidae	Tree	Cup	Basal
	Cnemophilidae	Tree ； Non-tree vegation	Dome；Cup	Basal
	Picathartidae	Cliff/Bank	Cup	Lateral
	Eupetidae	Non-tree vegetation	Cup	Basal
	Chaetopidae	Ground	Cup	Basal
	Petroicidae	Tree；Non-tree vegetation；Ground；Cliff/Bank	Cup；Secondary cavity	Basal；Horizontally fork
	Hyliotidae	Tree	Cup	Basal
	Stenostiridae	Tree；Non-tree vegetation；Cliff/Bank	Cup	Basal
	Paridae	Tree；Cliff/Bank；Undergound	Primary cavity；Secondary cavity	Basal
	Remizidae	Tree；Non-tree vegetation	Dome+turnel；Dome；Secondary cavity；Primary cavity	Pensile；Basal
	Alaudidae	Ground；Cliff/Bank； Non-tree vegetation	Cup；Dome	Basal
	Panuridae	Non-tree vegetation	Cup	Lateral
	Nicatoridae	Non-tree vegetation	Platform	Basal
	Macrosphenidae	Tree；Non-tree vegetation；Ground	Cup；Dome	Basal；Pensile
	Cisticolidae	Tree；Non-tree vegetation	Dome； Cup	Basal；Pensile；Horizontally fork
	Acrocephalidae	Tree；Non-tree vegetation；Ground	cup	Basal；Lateral
	Pnoepygidae	Tree；Cliff/Bank；Non-tree vegetation	Dome	Basal
	Locustellidae	Non-tree vegetation；Ground；Cliff/Bank；Tree	Cup；Dome	Basal；Lateral
	Donacobiidae	non-tree vegetation	Cup	Basal
	Bernieridae	Ground；Non-tree vegetation；Tree	Cup；Dome	Basal；Lateral；Pensile
	Hirundinidae	Cliff/Bank；Tree；Termite/Ant nest； Underground	Primary cavityg；Secondary cavity；Dome；Dome+turnal；Cup	Lateral；Basal
	Pycnonotidae	Tree；Non-tree vegetation；Ground； Cliff/Bank	Cup；Secondary cavity	Basal；Horizontally fork；Lateral
	Phylloscopidae	Ground；Tree；Cliff/Bank；Non-tree vegetation；Underground	Dome；Secondary cavity	Basal
	Scotocercidae	Tree； Non-tree vegetation； Cliff/Bank；Ground	Cup；Secondary cavity；Dome	Basal；Pensile
	Aegithalidae	Tree；Non-tree vegetation；Underground	Dome；Secondary cavity	Basal
	Sylviidae	Tree；Non-tree vegetation；Ground	Cup；Dome	Basale； Lateral
	Zosteropidae	Tree；Non-tree vegetation；Cliff/Bank	Cup；Dome；Secondary cavity	Horizontally fork；Basal；Pensile
	Timaliidae	Ground；Cliff/Bank；Non-tree vegetation；Tree	Cup；Dome；Secondary cavity	Basal
	Pellorneidae	Non-tree vegetation；Ground	Dome；Cup	Basal
	Leiotrichidae	Tree；Non-tree vegetation	Cup；Dome	Basal；Pensile
	Certhiidae	Tree；Non-tree vegetation	Secondary cavity	Basal
	Sittidae	Tree；Cliff/Bank；Underground	Secondary cavity；Primary cavity；Dome； Dome+turnel；Cup	Basal；Lateral
	Polioptilidae	Tree；Non-tree vegetation	Cup	Basal
	Troglodytidae	Non-tree vegetation；Tree；Cliff/Bank；Undergrounde；Ground；Termite/Ant nest	Dome；Dome+turnel；Secondary cavity	Basal；Lateral
	Cinclidae	Cliff/Bank	Dome	Basal
	Buphagidae	Tree	Secondary cavity	Basal
	Sturnidae	Tree；Cliff/Bank；Underground；Ground；Termite/Ant nest	Primary cavityg；Secondary cavity；Dome；Dome+turnal；Cup	Basal
	Mimidae	Non-tree vegetation	Cup	Basal
	Turdidae	Tree；Non-tree vegetation；Cliff/Bank；Ground；Underground	Cup； Secondary cavity；Primary cavity	Basal
	Muscicapidae	Tree；Non-tree vegetation；Ground；Cliff/Bank；Termite/Ant nest	Cup；Secondary cavity	Basal
	Regulidae	Tree	Cup	Horizontally fork
	Dulidae	Tree	Dome	Basal
	Hypocoliidae	Tree	Cup	Basal
	Hylocitreidae
	Bombycillidae	Tree	Cup	Basal；Horizontally fork
	Ptiliogonidae	Tree；Non-tree vegetation	Cup	Basal
	Elachuridae	Ground	Cup	Basal
	Promeropidae	Tree；Non-tree vegetation	Cup	Basal
	Modulatricidae	Tree；Ground	Cup	Basal
	Irenidae	Tree	Cup	Basal
	Chloropseidae	Tree	Cup	Lateral；Horizontally fork
	Dicaeidae	Tree；Non-tree vegetation	Dome	Pensile；Basal； Lateral
	Nectariniidae	Tree；Non-tree vegetation	Dome；Dome+turnel；Cup	Pensile；Basal
	Prunellidae	Cliff/Bank；Non-tree vegetation；Tree；Ground	Cup	Basal
	Peucedramidae	Tree	Cup	Basal
	Urocynchramidae	Non-tree vegetation	Cup	Basal
	Ploceidae	Tree；Non-tree vegetation	Dome；Dome+turnel	Pensile； Lateral；Basal
	Estrildidae	Tree；Non-tree vegetation；Cliff/Bank；Termite/Ant nest；Ground	Dome；Dome+turnel；Secondary cavity	Basal
	Viduidae	Brood-parasite	Brood-parasite	Brood-parasite
	Passeridae	Tree；Non-tree vegetation；Cliff/Bank； Underground	Secondary cavity；Dome；Dome+turne；Cup；Primary cativity	Basal
	Motacillidae	Ground；Non-tree vegetation；Cliff/Bank；Tree	Cup；Secondary cavity；Dome	Basal
	Fringillidae	Tree；Non-tree vegetation；Cliff/Bank；Underground；Ground	Cup；Dome； Secondary cavity	Basal
	Calcariidae	Ground；Cliff/Bank	Cup；Secondary cavity	Basal
	Rhodinocichlidae	Non-tree vegetation	Cup	Basal
	Emberizidae	Ground；Cliff/Bank；Tree；Non-tree vegetation	Cup；Secondary cavity	Basal
	Passerellidae	Ground；Non-tree vegetation；Tree；Cliff/Bank	Cup；Dome；Secondary cavity	Basal
	Zeledoniidae	Ground；Cliff/Bank	Dome	Basal
	Teretistridae	Tree；Non-tree vegetation	Cup	Basal
	Icteridae	Tree；Non-tree vegetation；Ground；Cliff/Bank；Brood-parasite	Dome；Cup；Secondary cavity；Brood-parasite	Pensile；Basal；Lateral；Brood-parasite
	Parulidae	Tree；Non-tree vegetation；Ground；Cliff/Bank	Cup；Dome；Secondary cavity	Basal；Pensile；Lateral
	Phaenicophilidae	Tree；Non-tree vegetation	Cup	Basal
	Spindalidae	Tree；Non-tree vegetation	Cup	Basal
	Nesospingidae	Tree	Cup	Basal
	Calyptophilidae	Non-tree vegetation	Cup；Dome	Basal
	Mitrospingidae	Tree	Cup	Basal；Lateral
	Cardinalidae	Tree；Non-tree vegetation	Cup	Basal
	Thraupidae	Tree；Non-tree vegetation；Cliff/Bank	Cup；Dome；Secondary cavity	Basal；Horizontally fork
